# Supplementary material for: Study of Function and Regulatory Factors of CaPEX3 in the Regulation of Pollen Viability in Pepper (Capsicum annuum L.)
Source: Plants (Basel). 2025 Nov 10;14(22):3441. doi: 10.3390/plants14223441 (PMC12655570; doi:10.3390/plants14223441)
Supplement: Supplementary file 1 [file plants-14-03441-s001.zip]

Archive with 1 entries (1 files):
- plants-3879734-supplementary.xlsx
