# Supplementary material for: Study of Function and Regulatory Factors of CaPEX3 in the Regulation of Pollen Viability in Pepper (Capsicum annuum L.)
Source: Plants (Basel). 2025 Nov 10;14(22):3441. doi: 10.3390/plants14223441 (PMC12655570; doi:10.3390/plants14223441)
Supplement: Supplementary file 1 [file plants-14-03441-s001.zip › plants-3879734-supplementary.xlsx]

## Sheet: Table S1
Table S1. Primes used in this study.
1. Primes used for cloning the promoter of CaPEX3 and coding sequences of the candidate genes.
Name	Primer forward (5'-3')	Primer reverse (5'-3')
CaPEX3 promoter	ATCACTATCGTCGTTTCCTCATGG	TTTCGGAGCAGAATTTCCGATTAAGC
CaPEX3	ATGCAGGTGTATCGATGTTCTTTCATTCTG	TTAATATCCTTGGAAGATTGGTGGAGGTGG
CaTTG1	ATGGAAAATTCAAGCCAAG	TTATACTTTAAGCAGCTGCAAC
CaNFYC9	ATGGATCATCATGGAAATGG	TTAAGGATCTGAAGGTGGTTG
2. Primes used for qPCR.
Name	Primer forward (5'-3')	Primer reverse (5'-3')
CaUBI3	TTGGCAAGCAACAATCAT	GCAGATGGACAGCAGGAC
SlActin	TGTCCCTATTTACGAGGGTTATGC	CAGTTAAATCACGACCAGCAAGAT
CaPEX3	GGGTTGCCTCCAGAGTTGTT	ACATCCTCCCAATGCTACGC
3. Primes used for vector construction.
Name	Primer forward (5'-3')	Primer reverse (5'-3')
CaPEX3pro-GUS	TGCCTGCAGGTCGACTCTAGAATCACTATCGTCGTTTCCTCATGG	GGACTGACCACCCGGGGATCCTTTCGGAGCAGAATTTCCGATTAAGC
CaPEX3-VIGS	GAAGGCCTCCATGGGGATCCTGCACTCTCTGATCATGAAG	GCCTCGAGACGCGTGAGCTCTGATTCAAATCAATCCCAGC
CaPEX3-overexpression	CTCTCTCTCAAGCTTGGATCCATGCAGGTGTATCGATGTTCTTTCATTCTG	ACGGGTCATGAGCTCCTGCAGATATCCTTGGAAGATTGGTGGAGGTGG
4. Primes used for Yeast one-hybrid assays (Y1H).
Name	Primer forward (5'-3')	Primer reverse (5'-3')
CaTTG1-pGADT7	TATGGCCATGGAGGCCAGTGAATTCATGGAAAATTCAAGCC	TCTGCAGCTCGAGCTCGATGGATCCTTATACTTTAAGCAGCTGC
CaNFC9-pGADT7	TATGGCCATGGAGGCCAGTGAATTCATGGATCATCATGGAA	TCTGCAGCTCGAGCTCGATGGATCCTTAAGGATCTGAAGGTG
CaPEX3pro-pHIS2	ATACGACTCACTATAGGGCGAATTCATCACTATCGTCGTTTCC	ACCGCGGATCGATTCGCGAACGCGTTTTCGGAGCAGAATTT
5. Primes used for Dual-luciferase reporter assays (Dual-LUC).
Name	Primer forward (5'-3')	Primer reverse (5'-3')
CaTTG1-62SK	CGGCCGCTCTAGAACTAGTGGATCCATGGAAAATTCAAGCC	TATCGATAAGCTTGATATCGAATTCTTATACTTTAAGCAGCTGC
CaNFYC9-62SK	CGGCCGCTCTAGAACTAGTGGATCCATGGATCATCATGGAA	TATCGATAAGCTTGATATCGAATTCTTAAGGATCTGAAGGTG
CaPEX3pro-0800	CGAATTCCTGCAGCCCGGGGGATCCATCACTATCGTCGTTTCC	CGGCCGCTCTAGAACTAGTGGATCCTTTCGGAGCAGAATTT
